# Supplementary material for: Plasma obtained following murine hindlimb ischemic conditioning protects against oxidative stress in zebrafish models through activation of nrf2a and downregulation of duox
Source: PLoS One. 2021 Nov 24;16(11):e0260442. doi: 10.1371/journal.pone.0260442 (PMC8612579; doi:10.1371/journal.pone.0260442)
Supplement: S1 Table — (XLSX) [file pone.0260442.s005.xlsx]

## Sheet: Sheet1
				Ct	Ct	Ct	Ct
Position	Refseq	Symbol	Description	Ctrl plasma	RIC plasma	Ctrl plasma+tailfin cut	RIC plasma+tailfin cut
A01	NM_199618	alox12	Arachidonate 12-lipoxygenase	26.03	26.46	26.32	26.18
A02	NM_001278817	aox6	Aldehyde oxidase 1	29.23	28.87	28.57	29.11
A03	NM_001020565	apoea	Apolipoprotein Ea	21.09	20.54	20.28	20.91
A04	NM_001256633	atox1	ATX1 antioxidant protein 1 homolog (yeast)	24.42	24.04	23.99	24.38
A05	NM_201000	bag2	BCL2-associated athanogene 2	27.42	27.31	26.98	27.29
A06	NM_001012245	bnip3	BCL2/adenovirus E1B interacting protein 3	28.83	28.48	28.57	28.92
A07	NM_130912	cat	Catalase	24.34	24.08	24.18	24.58
A08	NM_001204222	ccs	Zgc:112427	30.23	30.21	30.1	30.45
A09	NM_200414	cybb	Cytochrome b-245, beta polypeptide (chronic granulomatous disease)	29.64	29.28	29.45	29.97
A10	NM_001024224	cygb2	Cytoglobin 2	30.33	30.12	30.13	30.53
A11	NM_001008645	dhcr24	24-dehydrocholesterol reductase	27.63	28.29	27.32	28.34
A12	XM_001919359	duox	Dual oxidase	29.33	31.24	28.78	30.31
B01	NM_213067	dusp1	Dual specificity phosphatase 1	25.36	25.05	25.45	26.33
B02	NM_001008642	ephx2	Epoxide hydrolase 2, cytoplasmic	30.27	29.19	29.96	29.65
B03	NM_001003732	fhl2a	Four and a half LIM domains 2a	25.69	25.45	25.38	25.51
B04	NM_201097	foxm1	Forkhead box M1	27.9	27.51	27.54	27.92
B05	NM_131585	fth1a	Ferritin, heavy polypeptide 1a	20.49	20.24	19.92	19.98
B06	NM_001004562	fth1b	Ferritin, heavy polypeptide 1b	25.99	25.5	25.43	26.03
B07	NM_199277	gclc	Glutamate-cysteine ligase, catalytic subunit	25.38	24.95	24.86	25.19
B08	NM_199845	gclm	Glutamate-cysteine ligase, modifier subunit	27.24	27.16	27.01	27.39
B09	NM_001006103	gla	Galactosidase, alpha	29.16	29.1	29.44	29.11
B10	NM_001007281	gpx1a	Glutathione peroxidase 1a	25.39	25.15	24.94	24.95
B11	NM_001004634	gpx1b	Glutathione peroxidase 1b	28.15	27.85	28.17	28.09
B12	NM_001137555	gpx3	Glutathione peroxidase 3 (plasma)	27.45	26.9	27.11	27.37
C01	NM_001007282	gpx4a	Glutathione peroxidase 4a	22.92	22.99	22.37	22.95
C02	NM_001030070	gpx4b	Glutathione peroxidase 4b	23.87	23.84	23.35	23.89
C03	NM_001020501	gpx7	Glutathione peroxidase 7	25.43	25.18	24.78	25.03
C04	NM_200222	gpx8	Zgc:56280	27.76	27.9	27.19	28.35
C05	NM_001020554	gsr	Zgc:110010	26.02	25.74	25.42	25.99
C06	NM_001006104	gss	Glutathione synthetase	27.68	26.99	27.3	27.37
C07	NM_001002560	gstk1	Zgc:92763	24.92	24.1	24.27	24.5
C08	NM_131734	gstp1	Glutathione S-transferase pi	21.31	21.14	20.52	21.35
C09	NM_001002481	gstz1	Zgc:92869	25.89	25.81	25.18	25.83
C10	XM_001341879	hbl1	Hexose-binding lectin 1	30.02	29.55	29.45	29.94
C11	NM_001127516	hmox1a	Heme oxygenase (decycling) 1	25.92	25.56	25.25	25.42
C12	NM_131397	hsp70.3	Heat shock cognate 70-kd protein, tandem duplicate 3	30.44	29.61	30.24	29.64
D01	NM_001045073	hsp90aa1.2	Heat shock protein 90-alpha 2	23.76	23.86	24.07	24.02
D02	NM_001098781	lhpp	Zgc:165670	27.1	27.44	26.52	27.34
D03	XM_002660520	LOC100329641	Superoxide dismutase 3, extracellular-like	31.63	31.33	31.36	31.94
D04	XM_005168618	LOC101883157	Thioredoxin reductase 2, mitochondrial-like	27.55	27.36	27.41	27.23
D05	XM_005173419	LOC101886314	NADPH oxidase 4-like	33.32	32.42	33.24	33.98
D06	XM_009292775	tpo	Thyroid peroxidase-like	32.17	31.94	31.71	32.33
D07	NM_200586	mb	Myoglobin	28.78	27.2	27.17	29.2
D08	NM_213427	mgst3	Zgc:56518	24.92	24.89	24.41	24.91
D09	NM_201165	mpv17	MpV17 transgene, murine homolog, glomerulosclerosis	26.99	26.92	27	27.18
D10	NM_212779	mpx	Myeloid-specific peroxidase	26.32	26.3	25.96	26.34
D11	NM_001030071	ncf1	Neutrophil cytosolic factor 1	28.92	28.48	28.09	28.12
D12	NM_001110462	ncf2	Neutrophil cytosolic factor 2	30.63	30.96	30.45	30.78
E01	NM_001104937	nos2a	Nitric oxide synthase 2a, inducible	32.32	32.27	32.85	31.2
E02	NM_001113501	nos2b	Nitric oxide synthase 2b, inducible	31.39	31.09	31.71	31.47
E03	XM_009297785	si:ch1073-365g6.1	NADPH oxidase, EF-hand calcium binding domain 5	32.5	32.22	32.15	33.28
E04	NM_001030100	noxa1	NADPH oxidase activator 1	30.26	29.48	29.74	30.02
E05	NM_001204272	nqo1	NAD(P)H dehydrogenase, quinone 1	24.67	24.02	24.28	24.43
E06	NM_213418	nudt1	Nudix (nucleoside diphosphate linked moiety X)-type motif 1	31.94	32.21	32.25	32.87
E07	NM_201175	oxsr1b	Oxidative-stress responsive 1b	27.18	26.8	26.74	27.08
E08	NM_001017870	pdlim1	PDZ and LIM domain 1 (elfin)	26.66	26.26	25.94	26.42
E09	NM_001077578	pnkp	Zgc:153084	28.17	27.96	27.94	28.21
E10	NM_001013471	prdx1	Zgc:110343	25.37	24.82	24.57	24.98
E11	NM_001002468	prdx2	Peroxiredoxin 2	22.06	21.97	21.01	22.34
E12	NM_001013460	prdx3	Peroxiredoxin 3	24.21	24.29	23.91	24.41
F01	NM_001089425	prdx4	Peroxiredoxin 4	24.77	24.41	24.08	24.65
F02	NM_001024406	prdx5	Peroxiredoxin 5	25.07	24.75	24.32	25.04
F03	NM_200805	prdx6	Peroxiredoxin 6	24.28	24.06	24.13	24.5
F04	XM_694535	prex1	Si:dkey-48j7.2	28.95	28.25	28.41	28.3
F05	NM_205586	prnpa	Prion protein	27.91	26.96	27.69	27.39
F06	NM_001008651	ptgr1	Prostaglandin reductase 1	24.97	23.98	24.56	24.72
F07	NM_153656	ptgs1	Prostaglandin-endoperoxide synthase 1	27.93	27.67	27.57	27.95
F08	NM_001025504	ptgs2b	Prostaglandin-endoperoxide synthase 2b	27.58	26.94	27.28	28.19
F09	NM_001012498	rnf7	Ring finger protein 7	24.18	24.03	23.61	24.27
F10	XM_005160848	scara3	Si:dkey-217m5.5	28.61	28.35	28.37	28.2
F11	NM_178297	sepp1a	Selenoprotein P, plasma, 1a	21.39	20.8	20.41	20.93
F12	NM_001082893	msra	Si:dkey-221h15.1	27.91	27.51	27.62	27.79
G01	NM_199596	sirt2	Sirtuin 2 (silent mating type information regulation 2, homolog) 2 (S. cerevisiae)	26.59	26.14	26.28	26.34
G02	NM_131294	sod1	Superoxide dismutase 1, soluble	24	23.8	23.28	23.89
G03	NM_199976	sod2	Superoxide dismutase 2, mitochondrial	23.94	23.66	23.33	23.78
G04	XM_001332722	sod3b	Superoxide dismutase 3, extracellular b	32.18	32.07	31.72	32.07
G05	NM_213173	sqstm1	Sequestosome 1	25.25	25.07	25.05	25.07
G06	XM_002663127	srxn1	Sulfiredoxin 1 homolog (S. cerevisiae)	26.33	25.87	25.38	26.28
G07	NM_213308	stk25b	Serine/threonine kinase 25b	25.74	25.27	25.53	25.71
G08	XM_009304923	ttna	Titin a	25.75	25.23	26.02	25.3
G09	NM_001002461	txn	Zgc:92903	28.25	28.47	27.97	28.34
G10	NM_183072	txnrd1	Thioredoxin reductase 1	25.31	24.88	24.92	25.09
G11	NM_131176	ucp2	Uncoupling protein 2	22.82	22.59	22.05	22.79
G12	NM_001045334	vimp	Selenoprotein S	24.41	24.22	24.21	24.4
H01	NM_214784	acta1b	Actin, alpha 1b, skeletal muscle	19.62	19.48	19.11	19.67
H02	NM_001159768	b2m	Beta-2-microglobulin	29.45	28.91	28.71	29.45
H03	NM_212986	hprt1	Hypoxanthine phosphoribosyltransferase 1	25.04	24.68	24.21	24.98
H04	NM_201579	nono	Non-POU domain containing, octamer-binding	24.43	24.36	24.08	24.39
H05	NM_212784	rpl13a	Ribosomal protein L13a	19.71	19.54	19.34	19.64
H06	SA_00143	ZGDC	Zebrafish Genomic DNA Contamination	34.61	35	35	35
H07	SA_00104	RTC	Reverse Transcription Control	35	34.42	35	34.91
H08	SA_00104	RTC	Reverse Transcription Control	34.98	34.55	34.7	34.63
H09	SA_00104	RTC	Reverse Transcription Control	34.89	34.52	34.81	35
H10	SA_00103	PPC	Positive PCR Control	21.27	21.35	21.36	21.27
H11	SA_00103	PPC	Positive PCR Control	21.31	21.37	21.29	21.3
H12	SA_00103	PPC	Positive PCR Control	21.29	21.28	21.34	21.16
